# Supplementary material for: EKF-SIRD model algorithm for predicting the coronavirus (COVID-19) spreading dynamics
Source: Sci Rep. 2022 Aug 4;12:13415. doi: 10.1038/s41598-022-16496-6 (PMC9352705; doi:10.1038/s41598-022-16496-6)
Supplement: Supplementary file 1 — Supplementary Information. [file 41598_2022_16496_MOESM1_ESM.xlsx]

## Sheet: Database
Date	Total Coronavirus Cases	Daily New Cases	Daily New Deaths	Daily New Recovered	Total Currently Infected	Total Deaths	Total Recovered	Daily Infection Rate Alpha	Daily Recovery Rate Beta	Daily Death Rate Gamma	Daily Reproduction Number R0	Case Fatality Ratio (CFR)	Case recovered ratio (CRR)	Case Infection Ratio (CIR)	i(t)xdelta R(t)	i(t)x i(t)	i(t)xdelta D(t)	i(t)xdelta S(t)	delta_i	i(t)*delta_i(t)	s(t)	s(t)xs(t)	s(t)xi(t)xdelta S(t)	i(t)x i(t)xs(t)xs(t)
2020-02-25	1	1	0	0	1	0	0	0	0	0	#DIV/0!	0	0	100	0	1	0	1	1	1	44219384	1955353921339456	44219384	1955353921339456
2020-02-26	1	0	0	0	1	0	0	0	0	0	#DIV/0!	0	0	100	0	1	0	0	0	0	44219383	1955353832900689	0	1955353832900689
2020-02-27	1	0	0	0	1	0	0	0	0	0	#DIV/0!	0	0	100	0	1	0	0	0	0	44219383	1955353832900689	0	1955353832900689
2020-02-28	1	0	0	0	1	0	0	0	0	0	#DIV/0!	0	0	100	0	1	0	0	0	0	44219383	1955353832900689	0	1955353832900689
2020-02-29	1	0	0	0	1	0	0	2	0	0	#DIV/0!	0	0	100	0	1	0	0	0	0	44219383	1955353832900689	0	1955353832900689
2020-03-01	3	2	0	0	3	0	0	0.666667	0	0	#DIV/0!	0	0	100	0	9	0	6	2	6	44219383	1955353832900689	265316298	1.75982e+16
2020-03-02	5	2	0	0	5	0	0	0.6	0	0	#DIV/0!	0	0	100	0	25	0	10	2	10	44219381	1955353656023161	442193810	4.88838e+16
2020-03-03	8	3	0	0	8	0	0	1.125	0	0	#DIV/0!	0	0	100	0	64	0	24	3	24	44219379	1955353479145641	1061265096	1.25143e+17
2020-03-04	17	9	0	0	17	0	0	0	0	0	#DIV/0!	0	0	100	0	289	0	153	9	153	44219376	1955353213829376	6765564528	5.65097e+17
2020-03-05	17	0	0	0	17	0	0	0	0	0	#DIV/0!	0	0	100	0	289	0	0	0	0	44219367	1955352417880689	0	5.65097e+17
2020-03-06	17	0	0	0	17	0	0	0.117647	0	0	#DIV/0!	0	0	100	0	289	0	0	0	0	44219367	1955352417880689	0	5.65097e+17
2020-03-07	19	2	0	0	19	0	0	0.0526316	0	0	#DIV/0!	0	0	100	0	361	0	38	2	38	44219367	1955352417880689	1680335946	7.05882e+17
2020-03-08	20	1	0	0	20	0	0	0	0	0	#DIV/0!	0	0	100	0	400	0	20	1	20	44219365	1955352241003225	884387300	7.82141e+17
2020-03-09	20	0	0	0	20	0	0	0	0	0	#DIV/0!	0	0	100	0	400	0	0	0	0	44219364	1955352152564496	0	7.82141e+17
2020-03-10	20	0	0	0	20	0	0	0	0.4	0	0	0	0	100	0	400	0	0	0	0	44219364	1955352152564496	0	7.82141e+17
2020-03-11	20	0	0	8	12	0	8	0.5	0.166667	0.166667	1.5	0	40	60	96	144	0	0	-8	-96	44219364	1955352152564496	0	2.81571e+17
2020-03-12	26	6	2	2	14	2	10	0	0	0	#DIV/0!	7.69231	38.4615	53.8462	28	196	28	84	2	28	44219364	1955352152564496	3714426576	3.83249e+17
2020-03-13	26	0	0	0	14	2	10	0.928571	0	0.0714286	13	7.69231	38.4615	53.8462	0	196	0	0	0	0	44219358	1955351621932164	0	3.83249e+17
2020-03-14	39	13	1	0	26	3	10	0.576923	0	0.0384615	15	7.69231	25.641	66.6667	0	676	26	338	12	312	44219358	1955351621932164	14946143004	1.32182e+18
2020-03-15	54	15	1	0	40	4	10	0.15	0	0	#DIV/0!	7.40741	18.5185	74.0741	0	1600	40	600	14	560	44219345	1955350472229025	26531607000	3.12856e+18
2020-03-16	60	6	0	0	46	4	10	0.0217391	0	0.0217391	1	6.66667	16.6667	76.6667	0	2116	0	276	6	276	44219330	1955349145648900	12204535080	4.13752e+18
2020-03-17	61	1	1	0	46	5	10	0.304348	0.478261	0.0434783	0.583333	8.19672	16.3934	75.4098	0	2116	46	46	0	0	44219324	1955348615016976	2034088904	4.13752e+18
2020-03-18	75	14	2	22	36	7	32	0.416667	0	0.0555556	7.5	9.33333	42.6667	48	792	1296	72	504	-10	-360	44219323	1955348526578329	22286538792	2.53413e+18
2020-03-19	90	15	2	0	49	9	32	0.0816327	0	0.0408163	2	10	35.5556	54.4444	0	2401	98	735	13	637	44219309	1955347288437481	32501192115	4.69479e+18
2020-03-20	94	4	2	0	51	11	32	0.882353	0.647059	0.0784314	1.21622	11.7021	34.0426	54.2553	0	2601	102	204	2	102	44219294	1955345961858436	9020735976	5.08585e+18
2020-03-21	139	45	4	33	59	15	65	1.05085	0	0.0338983	31	10.7914	46.7626	42.446	1947	3481	236	2655	8	472	44219290	1955345608104100	117402214950	6.80656e+18
2020-03-22	201	62	2	0	119	17	65	0.243697	0	0	#DIV/0!	8.45771	32.3383	59.204	0	14161	238	7378	60	7140	44219245	1955341628370025	326249589610	2.76896e+19
2020-03-23	230	29	0	0	148	17	65	0.22973	0	0.0135135	17	7.3913	28.2609	64.3478	0	21904	0	4292	29	4292	44219183	1955336145187489	189788733436	4.28297e+19
2020-03-24	264	34	2	0	221	19	24	0.171946	0.18552	0.00904977	0.883721	7.19697	9.09091	83.7121	0	48841	442	7514	73	16133	44219154	1955333580475716	332262723156	9.55004e+19
2020-03-25	302	38	2	41	216	21	65	0.300926	0	0.0185185	16.25	6.95364	21.5232	71.5232	8856	46656	432	8208	-5	-1080	44219120	1955330573574400	362950536960	9.12279e+19
2020-03-26	367	65	4	0	313	25	29	0.134185	0	0.00319489	42	6.81199	7.90191	85.2861	0	97969	1252	20345	97	30361	44219082	1955327212922724	899637223290	1.91561e+20
2020-03-27	409	42	1	0	354	26	29	0.127119	0.00564972	0.00847458	9	6.35697	7.09046	86.5526	0	125316	354	14868	41	14514	44219017	1955321464446289	657448344756	2.45033e+20
2020-03-28	454	45	3	2	394	29	31	0.14467	0	0.00507614	28.5	6.38767	6.82819	86.7841	788	155236	1182	17730	40	15760	44218975	1955317750050625	784002426750	3.03536e+20
2020-03-29	511	57	2	0	449	31	31	0.162584	0.013363	0.00890869	7.3	6.06654	6.06654	87.8669	0	201601	898	25593	55	24695	44218930	1955313770344900	1131695075490	3.94193e+20
2020-03-30	584	73	4	6	512	35	37	0.257812	0.0175781	0.0175781	7.33333	5.99315	6.33562	87.6712	3072	262144	2048	37376	63	32256	44218873	1955308729390129	1652724597248	5.12572e+20
2020-03-31	716	132	9	9	626	44	46	0.209265	0.0239617	0.0223642	4.51724	6.14525	6.42458	87.4302	5634	391876	5634	82632	114	71364	44218800	1955302273440000	3653887881600	7.66236e+20
2020-04-01	847	131	14	15	728	58	61	0.190934	0	0.0384615	4.96429	6.8477	7.20189	85.9504	10920	529984	10192	95368	102	74256	44218668	1955290599694224	4217045929824	1.03627e+21
2020-04-02	986	139	28	0	839	86	61	0.220501	0.0011919	0.022646	9.25	8.72211	6.18661	85.0913	0	703921	23492	116621	111	93129	44218537	1955279014420369	5156810003477	1.37636e+21
2020-04-03	1171	185	19	1	1004	105	62	0.0796813	0.0278884	0.0249004	1.50943	8.9667	5.29462	85.7387	1004	1008016	19076	185740	165	165660	44218398	1955266721686404	8213125244520	1.97094e+21
2020-04-04	1251	80	25	28	1031	130	90	0.0669253	0	0.0213385	3.13636	10.3917	7.19424	82.4141	28868	1062961	25775	82480	27	27837	44218213	1955250360913369	3647118208240	2.07835e+21
2020-04-05	1320	69	22	0	1078	152	90	0.0955473	0	0.0194805	4.90476	11.5152	6.81818	81.6667	0	1162084	23716	74382	47	50666	44218133	1955243286005689	3289033168806	2.27216e+21
2020-04-06	1423	103	21	0	1160	173	90	0.0387931	0.0198276	0.0172414	1.04651	12.1574	6.32467	81.5179	0	1345600	24360	119480	82	95120	44218064	1955237183908096	5283174286720	2.63097e+21
2020-04-07	1468	45	20	23	1162	193	113	0.0895009	0.106713	0.010327	0.764706	13.1471	7.69755	79.1553	26726	1350244	23240	52290	2	2324	44217961	1955228074997521	2312157180690	2.64003e+21
2020-04-08	1572	104	12	124	1130	205	237	0.0831858	0.0973451	0.0265487	0.671429	13.0407	15.0763	71.883	140120	1276900	13560	117520	-32	-36160	44217916	1955224095383056	5196489488320	2.49663e+21
2020-04-09	1666	94	30	110	1084	235	347	0.0876384	0.0535055	0.0193727	1.20253	14.1056	20.8283	65.066	119240	1175056	32520	101896	-46	-49864	44217812	1955214898067344	4505618171552	2.29749e+21
2020-04-10	1761	95	21	58	1100	256	405	0.0581818	0.05	0.0172727	0.864865	14.5372	22.9983	62.4645	63800	1210000	23100	104500	16	17600	44217718	1955206585127524	4620751531000	2.3658e+21
2020-04-11	1825	64	19	55	1090	275	460	0.0816514	0.120183	0.0165138	0.597315	15.0685	25.2055	59.726	59950	1188100	20710	69760	-10	-10900	44217623	1955198183770129	3084621380480	2.32297e+21
2020-04-12	1914	89	18	131	1030	293	591	0.0669903	0.00970874	0.0194175	2.3	15.3083	30.8777	53.814	134930	1060900	18540	91670	-60	-61800	44217559	1955192523918481	4053423633530	2.07426e+21
2020-04-13	1983	69	20	10	1069	313	601	0.0813845	0.0841908	0.0121609	0.84466	15.7842	30.3076	53.9082	10690	1142761	21380	73761	39	41691	44217470	1955184653200900	3261524804670	2.23431e+21
2020-04-14	2070	87	13	90	1053	326	691	0.0854701	0.0161443	0.00949668	3.33333	15.7488	33.3816	50.8696	94770	1108809	13689	91611	-16	-16848	44217401	1955178551194801	4050800323011	2.16792e+21
2020-04-15	2160	90	10	17	1116	336	708	0.0967742	0.0672043	0.0107527	1.24138	15.5556	32.7778	51.6667	18972	1245456	11160	100440	63	70308	44217314	1955170857374596	4441187018160	2.43508e+21
2020-04-16	2268	108	12	75	1137	348	783	0.131926	0.055409	0.0140721	1.89873	15.3439	34.5238	50.1323	85275	1292769	13644	122796	21	23877	44217224	1955162898266176	5429698238304	2.52757e+21
2020-04-17	2418	150	16	63	1208	364	846	0.0960265	0.0397351	0.00248344	2.27451	15.0538	34.9876	49.9586	76104	1459264	19328	181200	71	85768	44217116	1955153347357456	8012141419200	2.85308e+21
2020-04-18	2534	116	3	48	1273	367	894	0.0746269	0.120189	0.00628437	0.590062	14.483	35.2802	50.2368	61104	1620529	3819	147668	65	82745	44216966	1955140082245156	6529430935288	3.16836e+21
2020-04-19	2629	95	8	153	1207	375	1047	0.0737365	0.043082	0.0074565	1.45902	14.264	39.825	45.911	184671	1456849	9656	114665	-66	-79662	44216850	1955129823922500	5070125105250	2.84833e+21
2020-04-20	2718	89	9	52	1235	384	1099	0.0753036	0.042915	0.00647773	1.52459	14.128	40.4341	45.4378	64220	1525225	11115	109915	28	34580	44216755	1955121422730025	4860084625825	2.982e+21
2020-04-21	2811	93	8	53	1267	392	1152	0.0781373	0.0410418	0.00789266	1.59677	13.9452	40.9819	45.0729	67151	1605289	10136	117831	32	40544	44216666	1955113552155556	5210093971446	3.13852e+21
2020-04-22	2910	99	10	52	1304	402	1204	0.0743865	0.115798	0.00383436	0.621795	13.8144	41.3746	44.811	67808	1700416	13040	129096	37	48248	44216573	1955105327864329	5708182708008	3.32449e+21
2020-04-23	3007	97	5	151	1245	407	1355	0.0963855	0.0425703	0.0064257	1.96721	13.5351	45.0615	41.4034	187995	1550025	6225	120765	-59	-73455	44216474	1955096572992676	5339802482610	3.03045e+21
2020-04-24	3127	120	8	53	1304	415	1408	0.0989264	0.0544479	0.00306748	1.72	13.2715	45.0272	41.7013	69112	1700416	10432	156480	59	76936	44216377	1955087995006129	6918978672960	3.32446e+21
2020-04-25	3256	129	4	71	1358	419	1479	0.0927835	0.0213549	0.00441826	3.6	12.8686	45.4238	41.7076	96418	1844164	5432	175182	54	73332	44216257	1955077383090049	7745892333774	3.60548e+21
2020-04-26	3382	126	6	29	1449	425	1508	0.0931677	0.0345066	0.00483092	2.36842	12.5665	44.589	42.8445	42021	2099601	8694	182574	91	131859	44216128	1955065975312384	8072715353472	4.10486e+21
2020-04-27	3517	135	7	50	1527	432	1558	0.086444	0.0609037	0.00327439	1.34694	12.2832	44.2991	43.4177	76350	2331729	10689	206145	78	119106	44216002	1955054832864004	9114907732290	4.55866e+21
2020-04-28	3649	132	5	93	1561	437	1651	0.127482	0.0326714	0.0044843	3.43103	11.9759	45.2453	42.7788	145173	2436721	7805	206052	34	53074	44215867	1955042894561689	9110767827084	4.76389e+21
2020-04-29	3848	199	7	51	1702	444	1702	0.092832	0.0452409	0.00352526	1.90361	11.5385	44.2308	44.2308	86802	2896804	11914	338698	141	239982	44215735	1955031221590225	14975781013030	5.66334e+21
2020-04-30	4006	158	6	77	1777	450	1779	0.0832864	0.0236353	0.00168824	3.28889	11.2332	44.4084	44.3585	136829	3157729	10662	280766	75	133275	44215536	1955013623767296	12414219180576	6.1734e+21
2020-05-01	4154	148	3	42	1880	453	1821	0.075	0.0271277	0.00319149	2.47368	10.9052	43.8373	45.2576	78960	3534400	5640	278240	103	193640	44215378	1954999651682884	12302486774720	6.90975e+21
2020-05-02	4295	141	6	51	1964	459	1872	0.0911405	0.0325866	0.00203666	2.63235	10.6868	43.5856	45.7276	100164	3857296	11784	276924	84	164976	44215230	1954986563952900	12244258352520	7.54096e+21
2020-05-03	4474	179	4	64	2075	463	1936	0.0838554	0.0298795	0.000963855	2.71875	10.3487	43.2722	46.3791	132800	4305625	8300	371425	111	230325	44215089	1954974095277921	16422589431825	8.41739e+21
2020-05-04	4648	174	2	62	2185	465	1998	0.0869565	0.0315789	0.00228833	2.56757	10.0043	42.9862	47.0095	135470	4774225	4370	380190	110	240350	44214910	1954958266308100	16810066632900	9.33341e+21
2020-05-05	4838	190	5	69	2301	470	2067	0.0691004	0.0564972	0.00260756	1.16912	9.71476	42.7243	47.561	158769	5294601	11505	437190	116	266916	44214736	1954942879549696	19330240431840	1.03506e+22
2020-05-06	4997	159	6	130	2324	476	2197	0.0796041	0.0542169	0.00301205	1.39098	9.52572	43.9664	46.5079	302120	5400976	13944	369516	23	53452	44214546	1954926077986116	16337982179736	1.05585e+22
2020-05-07	5182	185	7	126	2376	483	2323	0.0787037	0.0606061	0.00210438	1.25503	9.32073	44.8283	45.851	299376	5645376	16632	439560	52	123552	44214387	1954912017785769	19434875949720	1.10362e+22
2020-05-08	5369	187	5	144	2414	488	2467	0.0782933	0.0327258	0.0024855	2.22353	9.08922	45.949	44.9618	347616	5827396	12070	451418	38	91732	44214202	1954895658496804	19959086638436	1.1392e+22
2020-05-09	5558	189	6	79	2518	494	2546	0.0655282	0.0524226	0.00317712	1.17857	8.88809	45.8078	45.3041	198922	6340324	15108	475902	104	261872	44214015	1954879122420225	21041538166530	1.23946e+22
2020-05-10	5723	165	8	132	2543	502	2678	0.0660637	0.0640975	0.00196618	1	8.77162	46.7936	44.4347	335676	6466849	20344	419595	25	63575	44213826	1954862409558276	18551900320470	1.26418e+22
2020-05-11	5891	168	5	163	2543	507	2841	0.0692096	0.0617381	0.00314589	1.06667	8.60635	48.2261	43.1675	414509	6466849	12715	427224	0	0	44213661	1954847819022921	18889137107064	1.26417e+22
2020-05-12	6067	176	8	157	2554	515	2998	0.0728269	0.0234926	0.0027408	2.77612	8.48854	49.4149	42.0966	400978	6522916	20432	449504	11	28094	44213493	1954832963261049	19874141957472	1.27512e+22
2020-05-13	6253	186	7	60	2673	522	3058	0.0707071	0.0374111	0.00261878	1.76636	8.34799	48.9045	42.7475	160380	7144929	18711	497178	119	318087	44213317	1954817400142489	21981888519426	1.3967e+22
2020-05-14	6442	189	7	100	2755	529	3158	0.0678766	0.0410163	0.00254083	1.55833	8.21174	49.022	42.7662	275500	7590025	19285	520695	82	225910	44213131	1954800952823161	23021556246045	1.4837e+22
2020-05-15	6629	187	7	113	2822	536	3271	0.0680369	0.0489015	0.00212615	1.33333	8.08568	49.3438	42.5705	318886	7963684	19754	527714	67	189074	44212942	1954784240295364	23331788474588	1.55673e+22
2020-05-16	6821	192	6	138	2870	542	3409	0.0689895	0.0341463	0.00209059	1.90385	7.94605	49.978	42.0759	396060	8236900	17220	551040	48	137760	44212755	1954767704690025	24362996515200	1.61012e+22
2020-05-17	7019	198	6	98	2964	548	3507	0.0614035	0.0398111	0.00236167	1.456	7.80738	49.9644	42.2282	290472	8785296	17784	586872	94	278616	44212563	1954750727028969	25947115272936	1.71731e+22
2020-05-18	7201	182	7	118	3021	555	3625	0.0582589	0.040053	0.0019861	1.38583	7.70726	50.3402	41.9525	356478	9126441	21147	549822	57	172197	44212365	1954733218893225	24308930949030	1.78398e+22
2020-05-19	7377	176	6	121	3070	561	3746	0.0537459	0.0723127	0.00228013	0.720524	7.60472	50.7794	41.6158	371470	9424900	18420	540320	49	150430	44212183	1954717125625489	23888726718560	1.8423e+22
2020-05-20	7542	165	7	222	3006	568	3968	0.0618762	0.0312708	0.00232868	1.84158	7.53116	52.612	39.8568	667332	9036036	21042	495990	-64	-192384	44212007	1954701562968049	21928713351930	1.76628e+22
2020-05-21	7728	186	7	94	3091	575	4062	0.0614688	0.0627629	0.00226464	0.945274	7.44048	52.5621	39.9974	290554	9554281	21637	574926	85	262735	44211842	1954686973032964	25418537473692	1.86756e+22
2020-05-22	7918	190	7	194	3080	582	4256	0.0633117	0.0551948	0.00324675	1.08333	7.35034	53.7509	38.8987	597520	9486400	21560	585200	-11	-33880	44211656	1954670526262336	25872661091200	1.85428e+22
2020-05-23	8113	195	10	170	3095	592	4426	0.0623586	0.0491115	0.00258481	1.20625	7.29693	54.5544	38.1487	526150	9579025	30950	603525	15	46425	44211466	1954653725869156	26682725017650	1.87237e+22
2020-05-24	8306	193	8	152	3128	600	4578	0.0629795	0.0540281	0.00287724	1.10674	7.22369	55.1168	37.6595	475456	9784384	25024	603704	33	103224	44211271	1954636483435441	26690521147784	1.91249e+22
2020-05-25	8503	197	9	169	3147	609	4747	0.061646	0.0543375	0.0025421	1.0838	7.16218	55.8274	37.0105	531843	9903609	28323	619959	19	59793	44211078	1954619417922084	27409055705802	1.93578e+22
2020-05-26	8697	194	8	171	3162	617	4918	0.0506009	0.0667299	0.00189753	0.737327	7.0944	56.5482	36.3574	540702	9998244	25296	613428	15	47430	44210881	1954601998796161	27120192310068	1.95426e+22
2020-05-27	8857	160	6	211	3105	623	5129	0.0450886	0.0476651	0.00225443	0.903226	7.03398	57.909	35.057	655155	9641025	18630	496800	-57	-176985	44210687	1954584845011969	21963869301600	1.88442e+22
2020-05-28	8997	140	7	148	3090	630	5277	0.0443366	0.0469256	0.002589	0.895425	7.00233	58.6529	34.3448	457320	9548100	21630	432600	-15	-46350	44210527	1954570697617729	19125473980200	1.86624e+22
2020-05-29	9134	137	8	145	3074	638	5422	0.0432661	0.0413142	0.00260247	0.985185	6.98489	59.3606	33.6545	445730	9449476	24592	421138	-16	-49184	44210387	1954558318689769	18618673960406	1.84696e+22
2020-05-30	9267	133	8	127	3072	646	5549	0.0413411	0.0647786	0.00227865	0.616505	6.97097	59.8791	33.1499	390144	9437184	24576	408576	-2	-6144	44210250	1954546205062500	18063247104000	1.84454e+22
2020-05-31	9394	127	7	199	2993	653	5748	0.0397594	0.0487805	0.0026729	0.772727	6.95125	61.188	31.8608	595607	8958049	20951	380111	-79	-236447	44210117	1954534445153689	16804751782987	1.75088e+22
2020-06-01	9513	119	8	146	2958	661	5894	0.0382015	0.0584855	0.0020284	0.631285	6.94839	61.9573	31.0943	431868	8749764	23664	352002	-35	-103530	44209990	1954523215800100	15562004899980	1.71016e+22
2020-06-02	9626	113	6	173	2892	667	6067	0.0369986	0.052213	0.00207469	0.681529	6.92915	63.0272	30.0436	500316	8363664	17352	326796	-66	-190872	44209871	1954512693836641	14447609003316	1.63469e+22
2020-06-03	9733	107	6	151	2842	673	6218	0.0344828	0.0277973	0.00281492	1.12644	6.91462	63.8857	29.1996	429142	8076964	17052	304094	-50	-142100	44209758	1954502702418564	13443922149252	1.57864e+22
2020-06-04	9831	98	8	79	2853	681	6297	0.0364529	0.0546793	0.00315457	0.630303	6.92707	64.0525	29.0204	225387	8139609	22824	279594	11	31383	44209651	1954493241541801	12360753161694	1.59088e+22
2020-06-05	9935	104	9	156	2792	690	6453	0.0411891	0.0637536	0.00286533	0.61828	6.94514	64.9522	28.1027	435552	7795264	25128	290368	-61	-170312	44209553	1954484576459809	12837039485504	1.52357e+22
2020-06-06	10050	115	8	178	2721	698	6631	0.0382212	0.031606	0.00330761	1.09474	6.94527	65.9801	27.0746	484338	7403841	21768	312915	-71	-193191	44209449	1954475380883601	13833799733835	1.44706e+22
2020-06-07	10154	104	9	86	2730	707	6717	0.0406593	0.0300366	0.0029304	1.23333	6.96277	66.1513	26.886	234780	7452900	24570	283920	9	24570	44209334	1954465212723556	12551914109280	1.45664e+22
2020-06-08	10265	111	8	82	2751	715	6799	0.04253	0.0552526	0.00327154	0.726708	6.96542	66.2348	26.7998	225582	7568001	22008	305361	21	57771	44209230	1954456017192900	13499774682030	1.47913e+22
2020-06-09	10382	117	9	152	2707	724	6951	0.0376801	0.0454378	0.0029553	0.778626	6.97361	66.9524	26.074	411464	7327849	24363	316719	-44	-119108	44209119	1954446202756161	14001867960561	1.43219e+22
2020-06-10	10484	102	8	123	2678	732	7074	0.0392084	0.0675878	0.00336072	0.552632	6.98207	67.4742	25.5437	329394	7171684	21424	273156	-29	-77662	44209002	1954435857836004	12075954150312	1.40166e+22
2020-06-11	10589	105	9	181	2593	741	7255	0.0420363	0.0258388	0.00385654	1.41558	6.99783	68.5145	24.4877	469333	6723649	23337	272265	-85	-220405	44208900	1954426839210000	12036536158500	1.31409e+22
2020-06-12	10698	109	10	67	2625	751	7322	0.0426667	0.0373333	0.00342857	1.04673	7.02	68.4427	24.5373	175875	6890625	26250	286125	32	84000	44208795	1954417555352025	12649241469375	1.34672e+22
2020-06-13	10810	112	9	98	2630	760	7420	0.0414449	0.0707224	0.0026616	0.564767	7.03053	68.6401	24.3293	257740	6916900	23670	294560	5	13150	44208686	1954407917846596	13022110548160	1.35184e+22
2020-06-14	10919	109	7	186	2546	767	7606	0.0439906	0.0506677	0.00392773	0.805755	7.02445	69.6584	23.3172	473556	6482116	17822	277514	-84	-213864	44208574	1954398015113476	12268498205036	1.26686e+22
2020-06-15	11031	112	10	129	2519	777	7735	0.04605	0.0424772	0.00436681	0.983051	7.04379	70.1206	22.8356	324951	6345361	25190	282128	-27	-68013	44208465	1954388377656225	12472445813520	1.24013e+22
2020-06-16	11147	116	11	107	2517	788	7842	0.0480731	0.0401271	0.00437028	1.08036	7.06917	70.3508	22.5801	269319	6335289	27687	291972	-2	-5034	44208353	1954378474972609	12907601242116	1.23816e+22
2020-06-17	11268	121	11	101	2526	799	7943	0.0463183	0.0534442	0.00475059	0.795918	7.09088	70.4917	22.4175	255126	6380676	27786	305646	9	22734	44208237	1954368218648169	13512070806102	1.24702e+22
2020-06-18	11385	117	12	135	2496	811	8078	0.0476763	0.0472756	0.00560897	0.901515	7.12341	70.953	21.9236	336960	6230016	29952	292032	-30	-74880	44208116	1954357520269456	12910184531712	1.21757e+22
2020-06-19	11504	119	14	118	2483	825	8196	0.0511478	0.0515505	0.00483286	0.907143	7.17142	71.2448	21.5838	292994	6165289	34762	295477	-13	-32279	44207999	1954347175584001	13062446920523	1.20491e+22
2020-06-20	11631	127	12	128	2470	837	8324	0.0566802	0.0396761	0.00323887	1.32075	7.19629	71.5674	21.2364	316160	6100900	29640	313690	-13	-32110	44207880	1954336654094400	13867569877200	1.19232e+22
2020-06-21	11771	140	8	98	2504	845	8422	0.0595048	0.0547125	0.00279553	1.03472	7.17866	71.5487	21.2726	245392	6270016	20032	350560	34	85136	44207753	1954325425309009	15497469891680	1.22537e+22
2020-06-22	11920	149	7	137	2509	852	8559	0.0621762	0.045835	0.00358709	1.25806	7.14765	71.8037	21.0487	343733	6295081	17563	373841	5	12545	44207613	1954313047157769	16526618251533	1.23026e+22
2020-06-23	12076	156	9	115	2541	861	8674	0.0676899	0.0464384	0.00314837	1.36508	7.12984	71.8284	21.0417	292215	6456681	22869	396396	32	81312	44207464	1954299873311296	17523661899744	1.26183e+22
2020-06-24	12248	172	8	118	2587	869	8792	0.07615	0.0494782	0.00347893	1.43796	7.09504	71.7831	21.1218	305266	6692569	20696	444964	46	119002	44207308	1954286080606864	19670660596912	1.30792e+22
2020-06-25	12445	197	9	128	2647	878	8920	0.0906687	0.0551568	0.0026445	1.56863	7.05504	71.6754	21.2696	338816	7006609	23823	521459	60	158820	44207136	1954270873322496	23052208931424	1.36928e+22
2020-06-26	12685	240	7	146	2734	885	9066	0.103511	0.049744	0.00256035	1.97902	6.97674	71.4702	21.553	399164	7474756	19138	656160	87	237858	44206939	1954253455749721	29006825094240	1.46076e+22
2020-06-27	12968	283	7	136	2874	892	9202	0.106124	0.0588031	0.00173974	1.75287	6.87847	70.9593	22.1622	390864	8259876	20118	813342	140	402360	44206699	1954232236476601	35955164978058	1.61417e+22
2020-06-28	13273	305	5	169	3005	897	9371	0.0991681	0.100832	0.00266223	0.958199	6.75808	70.602	22.6399	507845	9030025	15025	916525	131	393655	44206416	1954207215565056	40516285424400	1.76465e+22
2020-06-29	13571	298	8	303	2992	905	9674	0.112299	0.0745321	0.00233957	1.46087	6.66863	71.2844	22.047	906576	8952064	23936	891616	-13	-38896	44206111	1954180249744321	39414875865376	1.74939e+22
2020-06-30	13907	336	7	223	3098	912	9897	0.117818	0.0461588	0.00258231	2.41722	6.55785	71.1656	22.2766	690854	9597604	21686	1040928	106	328388	44205813	1954153902990969	46015068514464	1.87552e+22
2020-07-01	14272	365	8	143	3312	920	10040	0.116244	0.0911836	0.00241546	1.24194	6.44619	70.3475	23.2063	473616	10969344	26496	1208880	214	708768	44205477	1954124196797529	53439117035760	2.14355e+22
2020-07-02	14657	385	8	302	3387	928	10342	0.121937	0.144671	0.00265722	0.827655	6.33145	70.5601	23.1084	1022874	11471769	27096	1303995	75	254025	44205112	1954091926932544	57643245022440	2.24169e+22
2020-07-03	15070	413	9	490	3301	937	10832	0.130264	0.105726	0.00272645	1.20112	6.21765	71.8779	21.9044	1617490	10896601	29709	1363313	-86	-283886	44204727	1954057889144529	60264878980551	2.12926e+22
2020-07-04	15500	430	9	349	3373	946	11181	0.130744	0.0922028	0.00177883	1.39117	6.10323	72.1355	21.7613	1177177	11377129	30357	1450390	72	242856	44204314	1954021376210596	64113494982460	2.22312e+22
2020-07-05	15941	441	6	311	3497	952	11492	0.132399	0.112096	0.00200172	1.1604	5.97202	72.0908	21.9371	1087567	12229009	20982	1542177	124	433628	44203884	1953983360685456	68170213215468	2.38953e+22
2020-07-06	16404	463	7	392	3561	959	11884	0.133389	0.0589722	0.00252738	2.16895	5.84614	72.4457	21.7081	1395912	12680721	24927	1648743	64	227904	44203443	1953944373054249	72880117222149	2.47774e+22
2020-07-07	16879	475	9	210	3817	968	12094	0.122871	0.0615667	0.00261986	1.91429	5.73494	71.6512	22.6139	801570	14569489	34353	1813075	256	977152	44202980	1953903440880400	80143317963500	2.84674e+22
2020-07-08	17348	469	10	235	4041	978	12329	0.113833	0.0762188	0.00247463	1.44654	5.63754	71.0687	23.2938	949635	16329681	40410	1895229	224	905184	44202505	1953861448275025	83773869348645	3.19059e+22
2020-07-09	17808	460	10	308	4183	988	12637	0.103753	0.116424	0.0019125	0.876768	5.54807	70.9625	23.4894	1288364	17497489	41830	1924180	142	593986	44202036	1953819986545296	85052673630480	3.41869e+22
2020-07-10	18242	434	8	487	4122	996	13124	0.114022	0	0.00194081	58.75	5.45993	71.9439	22.5962	2007414	16990884	32976	1788948	-61	-251442	44201576	1953779320883776	79074320982048	3.31964e+22
2020-07-11	18712	470	8	0	4584	1004	13124	0.105366	0.135035	0.00152705	0.771565	5.36554	70.1368	24.4976	0	21013056	36672	2154480	462	2117808	44201142	1953740954104164	95230476416160	4.10541e+22
2020-07-12	19195	483	7	619	4441	1011	13743	0.111236	0.0621482	0.00157622	1.74558	5.267	71.5968	23.1362	2748979	19722481	31087	2145003	-143	-635063	44200672	1953699405251584	94810574042016	3.85318e+22
2020-07-13	19689	494	7	276	4652	1018	14019	0.113285	0.0593293	0.00214961	1.84266	5.1704	71.2022	23.6274	1283952	21641104	32564	2298088	211	981572	44200189	1953656707635721	101575923938632	4.22793e+22
2020-07-14	20216	527	10	276	4893	1028	14295	0.113223	0.101574	0.00245248	1.08841	5.08508	70.7113	24.2036	1350468	23941449	48930	2578611	241	1179213	44199695	1953613038093025	113973819723645	4.67723e+22
2020-07-15	20770	554	12	497	4938	1040	14792	0.118469	0.063791	0.00243013	1.78899	5.00722	71.2181	23.7747	2454186	24383844	59256	2735652	45	222210	44199168	1953566451892224	120913542337536	4.76355e+22
2020-07-16	21355	585	12	315	5196	1052	15107	0.114126	0.0621632	0.000962279	1.80793	4.92625	70.7422	24.3315	1636740	26998416	62352	3039660	258	1340568	44198614	1953517479520996	134348759031240	5.27419e+22
2020-07-17	21948	593	5	323	5461	1057	15430	0.110053	0.0574986	0.00201428	1.84923	4.81593	70.3025	24.8815	1763903	29822521	27305	3238373	265	1447165	44198029	1953465767484841	143129703766817	5.82573e+22
2020-07-18	22549	601	11	314	5737	1068	15744	0.0932543	0.0535123	0.00174307	1.6877	4.73635	69.8213	25.4424	1801418	32913169	63107	3447937	276	1583412	44197436	1953413348974096	152389974889532	6.4293e+22
2020-07-19	23084	535	10	307	5955	1078	16051	0.101931	0.0586062	0.00151134	1.69553	4.6699	69.533	25.7971	1828185	35462025	59550	3185925	218	1298190	44196835	1953360224017225	140807801547375	6.92701e+22
2020-07-20	23691	607	9	349	6204	1087	16400	0.0946164	0.0396518	0.00209542	2.26641	4.58824	69.2246	26.1872	2165196	38489616	55836	3765828	249	1544796	44196300	1953312933690000	166435664036400	7.51823e+22
2020-07-21	24278	587	13	246	6532	1100	16646	0.0909369	0.0515922	0.00168402	1.7069	4.53085	68.5641	26.905	1606872	42667024	84916	3834284	328	2142496	44195693	1953259279750249	169458838538812	8.33398e+22
2020-07-22	24872	594	11	337	6778	1111	16983	0.0902921	0.056949	0.00191797	1.53383	4.46687	68.2816	27.2515	2284186	45941284	74558	4026132	246	1667388	44195106	1953207394351236	177935330509992	8.97329e+22
2020-07-23	25484	612	13	386	6991	1124	17369	0.0965527	0	0.00171649	56.25	4.41061	68.1565	27.4329	2698526	48874081	90883	4278492	213	1489083	44194512	1953154890918144	189085866035904	9.54587e+22
2020-07-24	26159	675	12	0	7654	1136	17369	0.0790436	0.09237	0.00130651	0.843794	4.34267	66.3978	29.2595	0	58583716	91848	5166450	663	5074602	44193900	1953100797210000	228325574655000	1.1442e+23
2020-07-25	26764	605	10	707	7542	1146	18076	0.0786264	0.00159109	0.00119332	28.2381	4.28187	67.5385	28.1796	5332194	56881764	75420	4562910	-112	-844704	44193225	1953041135900625	201649708284750	1.11092e+23
2020-07-26	27357	593	9	12	8114	1155	18088	0.0759182	0.0923096	0.00098595	0.813738	4.22195	66.1184	29.6597	97368	65836996	73026	4811602	572	4641208	44192620	1952987662464400	212637298777240	1.28579e+23
2020-07-27	27973	616	8	749	7973	1163	18837	0.0805218	0.0496676	0.00137966	1.5774	4.15758	67.3399	28.5025	5971777	63568729	63784	4911368	-141	-1124193	44192027	1952935250368729	217043307262936	1.24146e+23
2020-07-28	28615	642	11	396	8208	1174	19233	0.0748051	0.0437378	0.00146199	1.65499	4.10274	67.213	28.6843	3250368	67371264	90288	5269536	235	1928880	44191411	1952880806170921	232868231155296	1.31568e+23
2020-07-29	29229	614	12	359	8451	1186	19592	0.0712342	0.0579813	0.00165661	1.19444	4.05761	67.0293	28.9131	3033909	71419401	101412	5188914	243	2053593	44190769	1952824064811361	229302099934866	1.3947e+23
2020-07-30	29831	602	14	490	8549	1200	20082	0.0658557	0.0532226	0.00116973	1.21075	4.02266	67.3192	28.6581	4189010	73085401	119686	5146498	98	837802	44190155	1952769798924025	227424544327190	1.42719e+23
2020-07-31	30394	563	10	455	8647	1210	20537	0.0642998	0.0521568	0.00150341	1.19828	3.98105	67.5693	28.4497	3934385	74770609	86470	4868261	98	847406	44189553	1952716594339809	215126277477333	1.46006e+23
2020-08-01	30950	556	13	451	8739	1223	20988	0.0589312	0.0493191	0.000915437	1.17312	3.95153	67.8126	28.2359	3941289	76370121	113607	4858884	92	803988	44188990	1952666837220100	214709176487160	1.49125e+23
2020-08-02	31465	515	8	431	8815	1231	21419	0.0575156	0.0546795	0.000907544	1.03469	3.91228	68.0725	28.0153	3799265	77704225	70520	4539725	76	669940	44188434	1952617699372356	200603338540650	1.51727e+23
2020-08-03	31972	507	8	482	8832	1239	21901	0.0602355	0.0536685	0.00101902	1.10145	3.87527	68.5006	27.6242	4257024	78004224	70656	4477824	17	150144	44187919	1952572185550561	197865724208256	1.52309e+23
2020-08-04	32504	532	9	474	8881	1248	22375	0.0620426	0.0480802	0.0014638	1.25227	3.83953	68.8377	27.3228	4209594	78872161	79929	4724692	49	435169	44187412	1952527379257744	208771911977104	1.54e+23
2020-08-05	33055	551	13	427	8992	1261	22802	0.0635009	0.0484875	0.00133452	1.27455	3.81485	68.982	27.2031	3839584	80856064	116896	4954592	111	998112	44186880	1952480364134400	218927962152960	1.5787e+23
2020-08-06	33626	571	12	436	9115	1273	23238	0.0580362	0.0470653	0.000987383	1.20776	3.78576	69.1072	27.107	3974140	83083225	109380	5204665	123	1121145	44186329	1952431670496241	229975040024785	1.62214e+23
2020-08-07	34155	529	9	429	9206	1282	23667	0.0584401	0.0462742	0.00119487	1.23112	3.75348	69.2929	26.9536	3949374	84750436	82854	4869974	91	837746	44185758	1952381210034564	215183492630292	1.65465e+23
2020-08-08	34693	538	11	426	9317	1293	24093	0.0559193	0.0454009	0.000965976	1.20602	3.72698	69.4463	26.8556	3969042	86806489	102487	5012546	111	1034187	44185229	1952334461782441	221480492883034	1.69475e+23
2020-08-09	35214	521	9	423	9406	1302	24516	0.0529449	0.0440145	0.00106315	1.17453	3.69739	69.62	26.711	3978738	88472836	84654	4900526	89	837134	44184691	1952286918765481	216528227047466	1.72724e+23
2020-08-10	35712	498	10	414	9480	1312	24930	0.0518987	0.0361814	0.00105485	1.39377	3.67384	69.8085	26.5457	3924720	89870400	94800	4721040	74	701520	44184170	1952240878588900	208595233936800	1.75449e+23
2020-08-11	36204	492	10	343	9619	1322	25273	0.0514607	0.0378418	0.00114357	1.32	3.65153	69.8072	26.5689	3299317	92525161	96190	4732548	139	1337041	44183672	1952196871403584	209101348556256	1.80627e+23
2020-08-12	36699	495	11	364	9739	1333	25637	0.0501078	0.0387103	0.00082144	1.26753	3.63225	69.8575	26.5375	3544996	94848121	107129	4820805	120	1168680	44183180	1952153394912400	212998495059900	1.85158e+23
2020-08-13	37187	488	8	377	9842	1341	26014	0.0484658	0.030888	0.00101605	1.51911	3.6061	69.9546	26.4662	3710434	96864964	78736	4802896	103	1013726	44182685	1952109653809225	212204841055760	1.89091e+23
2020-08-14	37664	477	10	304	10005	1351	26318	0.0468766	0.0335832	0.00089955	1.35942	3.58698	69.8757	26.5638	3041520	100100025	100050	4772385	163	1630815	44182197	1952066531746809	210854454229845	1.95402e+23
2020-08-15	38133	469	9	336	10129	1360	26654	0.0444269	0.036825	0.000987264	1.17493	3.56646	69.8975	26.5623	3403344	102596641	91161	4750501	124	1255996	44181720	1952024382158400	209885305041720	2.00271e+23
2020-08-16	38583	450	10	373	10196	1370	27027	0.0433503	0.0323656	0.000882699	1.30383	3.55079	70.049	26.4261	3803108	103958416	101960	4588200	67	683132	44181251	1951982939925001	202712415838200	2.02925e+23
2020-08-17	39025	442	9	330	10299	1379	27357	0.0406836	0.0297116	0.00116516	1.31761	3.53363	70.1012	26.3908	3398670	106069401	92691	4552158	103	1060797	44180801	1951943177001601	201117986718558	2.07041e+23
2020-08-18	39444	419	12	306	10400	1391	27663	0.03875	0.0305769	0.00105769	1.22492	3.52652	70.1323	26.3665	3182400	108160000	124800	4357600	101	1050400	44180359	1951904121368881	192520332378400	2.11118e+23
2020-08-19	39847	403	11	318	10474	1402	27981	0.03924	0.0295971	0.000859271	1.2884	3.51846	70.2211	26.2855	3330732	109704676	115214	4221022	74	775076	44179940	1951867098403600	186484498698680	2.14129e+23
2020-08-20	40258	411	9	310	10566	1411	28291	0.0387091	0.0289608	0.000662502	1.30671	3.50489	70.2742	26.2457	3275460	111640356	95094	4342626	92	972072	44179537	1951831489534369	191855206044162	2.17903e+23
2020-08-21	40667	409	7	306	10662	1418	28587	0.0376102	0.026918	0.000562746	1.3686	3.48686	70.2953	26.2178	3262572	113678244	74634	4360758	96	1023552	44179126	1951795174123876	192654477137508	2.21877e+23
2020-08-22	41068	401	6	287	10770	1424	28874	0.0363974	0.0248839	0.00102136	1.40502	3.46742	70.3078	26.2248	3090990	115992900	64620	4318770	108	1163160	44178717	1951759035766089	190797717618090	2.2639e+23
2020-08-23	41460	392	11	268	10883	1435	29142	0.0365708	0.0208582	0.00101075	1.67227	3.46117	70.2894	26.2494	2916644	118439689	119713	4266136	113	1229779	44178316	1951723604595856	188470704306976	2.31162e+23
2020-08-24	41858	398	11	227	11043	1446	29369	0.0335054	0.019741	0.000905551	1.62281	3.45454	70.1634	26.3821	2506761	121947849	121473	4395114	160	1766880	44177924	1951688968949776	194167012263336	2.38004e+23
2020-08-25	42228	370	10	218	11185	1456	29587	0.0349575	0.0267322	0.000804649	1.26948	3.44795	70.0649	26.4872	2438330	125104225	111850	4138450	142	1588270	44177526	1951653803480676	182826482474700	2.4416e+23
2020-08-26	42619	391	9	299	11268	1465	29886	0.0352325	0.0240504	0.000887469	1.41281	3.43743	70.1237	26.4389	3369132	126967824	101412	4405788	83	935244	44177156	1951621112248336	194635183778928	2.47793e+23
2020-08-27	43016	397	10	271	11384	1475	30157	0.0339951	0.0245081	0.000702741	1.34843	3.42896	70.1065	26.4646	3085064	129595456	113840	4519448	116	1320544	44176765	1951586565865225	199654592225720	2.52917e+23
2020-08-28	43403	387	8	279	11484	1483	30436	0.0329154	0.0244688	0.000696621	1.30796	3.41681	70.1242	26.459	3204036	131882256	91872	4444308	100	1148400	44176368	1951551489671424	196333385713344	2.57375e+23
2020-08-29	43781	378	8	281	11573	1491	30717	0.0315389	0.0225525	0.00086408	1.34686	3.40559	70.1606	26.4338	3252013	133934329	92584	4374594	89	1029997	44175981	1951517297312361	193251981426714	2.61375e+23
2020-08-30	44146	365	10	261	11667	1501	30978	0.0298277	0.0227993	0.000771407	1.26545	3.40008	70.1717	26.4282	3045087	136118889	116670	4258455	94	1096698	44175603	1951483900413609	188119817473365	2.65634e+23
2020-08-31	44494	348	9	266	11740	1510	31244	0.0288756	0.0212095	0.000681431	1.31907	3.39372	70.2207	26.3856	3122840	137827600	105660	4085520	73	857020	44175238	1951451652356644	180478818353760	2.68964e+23
2020-09-01	44833	339	8	249	11822	1518	31493	0.0274911	0.0214008	0.00042294	1.25969	3.3859	70.2451	26.369	2943678	139759684	94576	4007658	82	969404	44174890	1951420906512100	177037851307620	2.7273e+23
2020-09-02	45158	325	5	253	11889	1523	31746	0.0261586	0.021869	0.000504668	1.16917	3.3726	70.2998	26.3276	3007917	141348321	59445	3863925	67	796563	44174551	1951390956051601	170687151972675	2.75826e+23
2020-09-03	45469	311	6	260	11934	1529	32006	0.0254734	0.0211999	0.000837942	1.15589	3.36273	70.3908	26.2465	3102840	142420356	71604	3711474	45	537030	44174226	1951362242699076	163951491269124	2.77914e+23
2020-09-04	45773	304	10	253	11975	1539	32259	0.0248852	0.0185386	0.000835073	1.28448	3.36224	70.476	26.1617	3029675	143400625	119750	3640400	41	490975	44173915	1951334766427225	160810720166000	2.79823e+23
2020-09-05	46071	298	10	222	12041	1549	32481	0.0243335	0.0219251	0.000581347	1.08118	3.3622	70.5021	26.1357	2673102	144985681	120410	3588218	66	794706	44173611	1951307908779321	158504546115198	2.82912e+23
2020-09-06	46364	293	7	264	12063	1556	32745	0.0239576	0.0198955	0.000746083	1.16064	3.35605	70.6259	26.018	3184632	145515969	84441	3534459	22	265386	44173313	1951281581395969	156128763692667	2.83943e+23
2020-09-07	46653	289	9	240	12106	1562	32985	0.023542	0.0163555	0.000743433	1.37681	3.34812	70.7028	25.949	2905440	146555236	108954	3498634	43	520558	44173020	1951255695920400	154545229654680	2.85967e+23
2020-09-08	46938	285	9	198	12184	1571	33183	0.0228168	0.0160867	0.000820749	1.34951	3.34697	70.6954	25.9576	2412432	148449856	109656	3472440	78	950352	44172731	1951230163998361	153387158033640	2.8966e+23
2020-09-09	47216	278	10	196	12256	1581	33379	0.0221932	0.0149315	0.000815927	1.40933	3.34844	70.6943	25.9573	2402176	150209536	122560	3407168	72	882432	44172446	1951204985622916	150502944492928	2.9309e+23
2020-09-10	47488	272	10	183	12335	1591	33562	0.0214025	0.0130523	0.000648561	1.56213	3.35032	70.6747	25.975	2257305	152152225	123350	3355120	79	974465	44172168	1951180425820224	148202924300160	2.96876e+23
2020-09-11	47752	264	8	161	12430	1599	33723	0.0205149	0.0122285	0.000482703	1.61392	3.34855	70.6211	26.0303	2001230	154504900	99440	3281520	95	1180850	44171896	1951156396234816	144950960161920	3.01463e+23
2020-09-12	48007	255	6	152	12527	1605	33875	0.0197174	0.0129321	0.000558793	1.46154	3.34326	70.5626	26.0941	1904104	156925729	75162	3194385	97	1215119	44171632	1951133073543424	141101198686320	3.06183e+23
2020-09-13	48254	247	7	162	12605	1612	34037	0.0191987	0.0132487	0.000634669	1.38286	3.34066	70.5372	26.1222	2042010	158886025	88235	3113435	78	983190	44171377	1951110546076129	137524711149995	3.10004e+23
2020-09-14	48496	242	8	167	12672	1620	34204	0.0187816	0.0142835	0.00094697	1.23316	3.34048	70.5295	26.13	2116224	160579584	101376	3066624	67	849024	44171130	1951088725476900	135456247365120	3.13305e+23
2020-09-15	48734	238	12	181	12717	1632	34385	0.0182433	0.0103798	0.00102225	1.6	3.34879	70.5565	26.0947	2301777	161722089	152604	3026646	45	572265	44170888	1951067346708544	133689641481648	3.15531e+23
2020-09-16	48966	232	13	132	12804	1645	34517	0.0178069	0.0123399	0.000702905	1.36527	3.35947	70.4918	26.1488	1690128	163942416	166452	2970528	87	1113948	44170650	1951046321422500	131210152603200	3.19859e+23
2020-09-17	49194	228	9	158	12865	1654	34675	0.0170229	0.0111154	0.000388651	1.47973	3.3622	70.4862	26.1516	2032670	165508225	115785	2933220	61	784765	44170418	1951025826294724	129561553485960	3.22911e+23
2020-09-18	49413	219	5	143	12936	1659	34818	0.0162338	0.00811688	0.000463822	1.89189	3.35742	70.4632	26.1793	1849848	167340096	64680	2832984	71	918456	44170190	1951005684636100	125133441546960	3.26481e+23
2020-09-19	49623	210	6	105	13035	1665	34923	0.0155735	0.00951285	0.000537016	1.54962	3.3553	70.3766	26.2681	1368675	169911225	78210	2737350	99	1290465	44169971	1950986338140841	120908670116850	3.31494e+23
2020-09-20	49826	203	7	124	13107	1672	35047	0.0150301	0.0101472	0.000534066	1.40714	3.35568	70.3388	26.3055	1625268	171793449	91749	2660721	72	943704	44169761	1950967786797121	117523410657681	3.35163e+23
2020-09-21	50023	197	7	133	13164	1679	35180	0.0145093	0.00964752	0.000759648	1.39416	3.35646	70.3276	26.3159	1750812	173290896	92148	2593308	57	750348	44169558	1950949853915364	114545268117864	3.38082e+23
2020-09-22	50214	191	10	127	13218	1689	35307	0.0140717	0.00915418	0.00068089	1.43077	3.3636	70.3131	26.3233	1678686	174715524	132180	2524638	54	713772	44169361	1950932451148321	111511647216318	3.40858e+23
2020-09-23	50400	186	9	121	13274	1698	35428	0.013485	0.00873889	0.000376676	1.47934	3.36905	70.2937	26.3373	1606154	176199076	119466	2468964	56	743344	44169170	1950915578488900	109052090639880	3.4375e+23
2020-09-24	50579	179	5	116	13332	1703	35544	0.0131263	0.00825083	0.00030003	1.53509	3.36701	70.2742	26.3588	1546512	177742224	66660	2386428	58	773256	44168984	1950899147592256	105406100149152	3.46757e+23
2020-09-25	50754	175	4	110	13393	1707	35654	0.0119465	0.00761592	0.000298663	1.50943	3.36328	70.2487	26.3881	1473230	179372449	53572	2343775	61	816973	44168805	1950883335128025	103521740938875	3.49935e+23
2020-09-26	50914	160	4	102	13447	1711	35756	0.011378	0.00773407	0.000223098	1.42991	3.36057	70.2282	26.4112	1371594	180821809	53788	2151520	54	726138	44168630	1950867876076900	95029690817600	3.52759e+23
2020-09-27	51067	153	3	104	13493	1714	35860	0.0108204	0.00755948	0.000370563	1.36449	3.35637	70.2215	26.4222	1403272	182061049	40479	2064429	46	620678	44168470	1950853742140900	91182670353630	3.55174e+23
2020-09-28	51213	146	5	102	13532	1719	35962	0.0114543	0.00746379	0.000517292	1.43519	3.35657	70.2205	26.423	1380264	183115024	67660	1975672	39	527748	44168317	1950840226612489	87262107184024	3.57228e+23
2020-09-29	51368	155	7	101	13579	1726	36063	0.0119302	0.00817439	0.000736431	1.33884	3.36007	70.2052	26.4347	1371479	184389241	95053	2104745	47	638213	44168171	1950827329485241	92962737071395	3.59712e+23
2020-09-30	51530	162	10	111	13620	1736	36174	0.0117474	0.00792952	0.000367107	1.41593	3.36891	70.1999	26.4312	1511820	185504400	136200	2206440	41	558420	44168016	1950813637376256	97454077223040	3.61885e+23
2020-10-01	51690	160	5	108	13667	1741	36282	0.0114875	0.0075364	0.000585352	1.41441	3.36816	70.1915	26.4403	1476036	186786889	68335	2186720	47	642349	44167854	1950799326965316	96582729698880	3.64384e+23
2020-10-02	51847	157	8	103	13713	1749	36385	0.0107927	0.00707358	0.000510465	1.42308	3.37339	70.1776	26.449	1412439	188046369	109704	2152941	46	630798	44167694	1950785193277636	95090439288054	3.66838e+23
2020-10-03	51995	148	7	97	13757	1756	36482	0.0102493	0.00697827	0.000290761	1.41	3.37725	70.1644	26.4583	1334429	189255049	96299	2036036	44	605308	44167537	1950771324646369	89926695363332	3.69193e+23
2020-10-04	52136	141	4	96	13798	1760	36578	0.00971155	0.00681258	0.000579794	1.31373	3.37579	70.1588	26.4654	1324608	190384804	55192	1945518	41	565718	44167389	1950758251077321	85928450312502	3.71395e+23
2020-10-05	52270	134	8	94	13830	1768	36672	0.00932755	0.0065799	0	1.41758	3.38244	70.1588	26.4588	1300020	191268900	110640	1853220	32	442560	44167248	1950745795893504	81851627338560	3.73117e+23
2020-10-06	52399	129	0	91	13868	1768	36763	0.00872512	0.00677819	0.000216325	1.24742	3.37411	70.1597	26.4662	1261988	192321424	0	1788972	38	526984	44167114	1950733959088996	79013730266808	3.75168e+23
2020-10-07	52520	121	3	94	13892	1771	36857	0.00993377	0.00727037	0.000863807	1.22124	3.37205	70.1771	26.4509	1305848	192987664	41676	1680932	24	333408	44166985	1950722563990225	74241698430020	3.76465e+23
2020-10-08	52658	138	12	101	13917	1783	36958	0.0104908	0.00783215	0.000431127	1.26957	3.386	70.185	26.429	1405617	193682889	167004	1920546	25	347925	44166864	1950711875594496	84824493987744	3.7782e+23
2020-10-09	52804	146	6	109	13948	1789	37067	0.0097505	0.00738457	0.000430169	1.24771	3.388	70.1973	26.4147	1520332	194546704	83688	2036408	31	432388	44166726	1950699685559076	89941474160208	3.79502e+23
2020-10-10	52940	136	6	103	13975	1795	37170	0.00944544	0	0.000429338	22	3.39063	70.2116	26.3978	1439425	195300625	83850	1900600	27	377325	44166580	1950686788896400	83943001948000	3.8097e+23
2020-10-11	53072	132	6	0	14101	1801	37170	0.017942	0.0150344	0.000567336	1.15	3.3935	70.0369	26.5696	0	198838201	84606	1861332	126	1776726	44166444	1950674775605136	82208415543408	3.87869e+23
2020-10-12	53325	253	8	212	14134	1809	37382	0.0052356	0.00778265	0.000636762	0.621849	3.39241	70.1022	26.5054	2996408	199769956	113072	3575902	33	466422	44166312	1950663115681344	157934403413424	3.89684e+23
2020-10-13	53399	74	9	110	14089	1818	37492	0.0131308	0.00787849	0.000638796	1.54167	3.40456	70.2111	26.3844	1549790	198499921	126801	1042586	-45	-634005	44166059	1950640767591481	46046914788574	3.87202e+23
2020-10-14	53584	185	9	111	14154	1827	37603	0.0136357	0	0	#DIV/0!	3.4096	70.1758	26.4146	1571094	200335716	127386	2618490	65	920010	44165985	1950634231020225	115648190062650	3.90782e+23
2020-10-15	53777	193	0	0	14347	1827	37603	0.0154039	0.0176343	0.000975814	0.827715	3.39736	69.9239	26.6787	0	205836409	0	2768971	193	2768971	44165800	1950617889640000	122293819391800	4.01508e+23
2020-10-16	53998	221	14	253	14301	1841	37856	0.0143347	0.0080414	0.000349626	1.70833	3.40939	70.1063	26.4843	3618153	204518601	200214	3160521	-46	-657846	44165607	1950600841678449	139586328401247	3.98934e+23
2020-10-17	54203	205	5	115	14386	1846	37971	0.0138329	0.00813291	0.00069512	1.56693	3.40572	70.0533	26.541	1654390	206956996	71930	2949130	85	1222810	44165386	1950581320528996	130249464814180	4.03686e+23
2020-10-18	54402	199	10	117	14458	1856	38088	0.0148015	0.00878406	0.000622493	1.57353	3.41164	70.0121	26.5762	1691586	209033764	144580	2877142	72	1040976	44165181	1950563212762761	127069497192702	4.07734e+23
2020-10-19	54616	214	9	127	14536	1865	38215	0.0146533	0.00901211	0.000550358	1.53237	3.41475	69.9703	26.6149	1846072	211295296	130824	3110704	78	1133808	44164982	1950545635060324	137384186167328	4.12141e+23
2020-10-20	54829	213	8	131	14610	1873	38346	0.0172485	0.00930869	0.000479124	1.76224	3.41608	69.9374	26.6465	1913910	213452100	116880	3111930	74	1081140	44164768	1950526732493824	137437666482240	4.16344e+23
2020-10-21	55081	252	7	136	14719	1880	38482	0.0187513	0.00923976	0.000543515	1.91667	3.41316	69.8644	26.7225	2001784	216648961	103033	3709188	109	1604371	44164555	1950507918348025	163814637431340	4.22576e+23
2020-10-22	55357	276	8	136	14851	1888	38618	0.0183826	0.011447	0.00060602	1.52514	3.41059	69.7617	26.8277	2019736	220552201	118808	4098876	132	1960332	44164303	1950485659475809	181024001623428	4.30184e+23
2020-10-23	55630	273	9	170	14945	1897	38788	0.016728	0.00963533	0.00066912	1.62338	3.41003	69.725	26.865	2540650	223353025	134505	4079985	94	1404830	44164027	1950461280856729	180188567699595	4.35641e+23
2020-10-24	55880	250	10	144	15041	1907	38932	0.0174855	0.010837	0.000465395	1.54706	3.41267	69.6707	26.9166	2165904	226231681	150410	3760250	96	1443936	44163754	1950437167372516	166066755978500	4.41251e+23
2020-10-25	56143	263	7	163	15134	1914	39095	0.0182371	0.0117616	0.000528611	1.48387	3.40915	69.6347	26.9562	2466842	229037956	105938	3980242	93	1407462	44163504	1950415085558016	175781433487968	4.46719e+23
2020-10-26	56419	276	8	178	15224	1922	39273	0.0188518	0.0112323	0.000591172	1.59444	3.40665	69.6095	26.9838	2709872	231770176	121792	4201824	90	1370160	44163241	1950391855624081	185566165951584	4.52043e+23
2020-10-27	56706	287	9	171	15331	1931	39444	0.0208727	0.0124584	0.000652273	1.59204	3.40528	69.5588	27.0359	2621601	235039561	137979	4399997	107	1640417	44162965	1950367477591225	194316913511105	4.58414e+23
2020-10-28	57026	320	10	191	15450	1941	39635	0.0198058	0	0.000517799	38.25	3.40371	69.5034	27.0929	2950950	238702500	154500	4944000	119	1838550	44162678	1950342128131684	218340280032000	4.65552e+23
2020-10-29	57332	306	8	0	15748	1949	39635	0.0202565	0.0240665	0.000444501	0.826425	3.3995	69.1324	27.4681	0	247999504	125984	4818888	298	4692904	44162358	1950313864120164	212813457017904	4.83677e+23
2020-10-30	57651	319	7	379	15681	1956	40014	0.0185575	0.0119253	0.000510172	1.49231	3.39283	69.4073	27.1999	5943099	245893761	109767	5002239	-67	-1050627	44162052	1950286836850704	220909138834428	4.79563e+23
2020-10-31	57942	291	8	187	15777	1964	40201	0.0209165	0.0122964	0.000570451	1.62562	3.3896	69.3815	27.229	2950299	248913729	126216	4591107	96	1514592	44161733	1950258661563289	202751241508431	4.85446e+23
2020-11-01	58272	330	9	194	15904	1973	40395	0.0189889	0.0114437	0.000440141	1.59788	3.38585	69.3215	27.2927	3085376	252937216	143136	5248320	127	2019808	44161442	1950232959519364	231773379277440	4.93286e+23
2020-11-02	58574	302	7	182	16017	1980	40577	0.0252856	0	0	#DIV/0!	3.38034	69.2748	27.3449	2915094	256544289	112119	4837134	113	1809921	44161112	1950203813076544	213613216333008	5.00314e+23
2020-11-03	58979	405	0	0	16422	1980	40577	0.0333699	0.025819	0.00115698	1.23702	3.35713	68.7991	27.8438	0	269682084	0	6650910	405	6650910	44160810	1950177139856100	293709572837100	5.25928e+23
2020-11-04	59527	548	19	424	16527	1999	41001	0.0388455	0.0147032	0.000726085	2.51765	3.35814	68.878	27.7639	7007448	273141729	314013	9056796	105	1735335	44160405	1950141369764025	399951779362380	5.32665e+23
2020-11-05	60169	642	12	243	16914	2011	41244	0.0373064	0.0157266	0.000768594	2.26165	3.34225	68.5469	28.1108	4110102	286083396	202968	10858788	387	6545718	44159857	1950092970260449	479522525273316	5.57889e+23
2020-11-06	60800	631	13	266	17266	2024	41510	0.0336499	0.0158114	0.000695008	2.0386	3.32895	68.273	28.398	4592756	298114756	224458	10894846	352	6077632	44159215	1950036269416225	481107846905890	5.81335e+23
2020-11-07	61381	581	12	273	17562	2036	41783	0.0381506	0.014463	0.000683293	2.5188	3.31699	68.0716	28.6115	4794426	308423844	210744	10203522	296	5198352	44158584	1949980540885056	450573083332848	6.0142e+23
2020-11-08	62051	670	12	254	17966	2048	42037	0.0357342	0.0160303	0.00077925	2.12583	3.30051	67.7459	28.9536	4563364	322777156	215592	12037220	404	7258264	44158003	1949929228948009	531539596871660	6.29393e+23
2020-11-09	62693	642	14	288	18306	2062	42325	0.0411341	0.0164427	0.000819403	2.38291	3.28904	67.5115	29.1994	5272128	335109636	256284	11752452	340	6224040	44157333	1949870057672889	518956936530516	6.5342e+23
2020-11-10	63446	753	15	301	18743	2077	42626	0.0432695	0.0188871	0.000853652	2.19189	3.27365	67.1847	29.5417	5641643	351300049	281145	14113479	437	8190691	44156691	1949813360069481	623204531137989	6.8497e+23
2020-11-11	64257	811	16	354	19184	2093	42980	0.0443599	0	0.000938282	47.2778	3.25723	66.8877	29.8551	6791136	368025856	306944	15558224	441	8460144	44155938	1949746860659844	686987974334112	7.17557e+23
2020-11-12	65108	851	18	0	20017	2111	42980	0.0433132	0.0399161	0.000649448	1.06773	3.24231	66.0134	30.7443	0	400680289	360306	17034467	833	16674161	44155127	1949675240386129	752159053762309	7.81196e+23
2020-11-13	65975	867	13	799	20072	2124	43779	0.0420486	0.0209247	0.00074731	1.94023	3.2194	66.357	30.4236	16037528	402885184	260936	17402424	55	1103960	44154276	1949600089084176	768391432365024	7.85465e+23
2020-11-14	66819	844	15	420	20481	2139	44199	0.0419901	0.0211904	0.000732386	1.91537	3.20119	66.1474	30.6515	8602020	419471361	307215	17285964	409	8376729	44153409	1949523526321281	763234238451276	8.17769e+23
2020-11-15	67679	860	15	434	20892	2154	44633	0.0435573	0.0246506	0.000670113	1.72023	3.18267	65.9481	30.8693	9067128	436475664	313380	17967120	411	8586612	44152565	1949448996079225	793294433662800	8.50887e+23
2020-11-16	68589	910	14	515	21273	2168	45148	0.047102	0	0.000846143	55.6667	3.16086	65.824	31.0152	10955595	452540529	297822	19358430	381	8105013	44151705	1949373054407025	854707690623150	8.8217e+23
2020-11-17	69591	1002	18	0	22257	2186	45148	0.046637	0.0529272	0.000898594	0.866444	3.14121	64.8762	31.9826	0	495374049	400626	22301514	984	21900888	44150795	1949292699132025	984629572803630	9.65629e+23
2020-11-18	70629	1038	20	1178	22097	2206	46326	0.0462959	0.0287822	0.00081459	1.56422	3.12336	65.5906	31.286	26030266	488277409	441940	22936686	-160	-3535520	44149793	1949204221942849	1012649939005998	9.51752e+23
2020-11-19	71652	1023	18	636	22466	2224	46962	0.0490964	0.0275527	0.00053414	1.74802	3.10389	65.5418	31.3543	14288376	504721156	404388	22982718	369	8289954	44148755	1949112568050025	1014658386216090	9.83758e+23
2020-11-20	72755	1103	12	619	22938	2236	47581	0.0444241	0.0262447	0.00082832	1.6409	3.07333	65.3989	31.5277	14198622	526151844	275256	25300614	472	10826736	44147732	1949022240743824	1116964726307448	1.02548e+24
2020-11-21	73774	1019	19	602	23336	2255	48183	0.0466232	0.0261827	0.000728488	1.73248	3.05663	65.3116	31.6317	14048272	544568896	443384	23779384	398	9287728	44146629	1948924852063641	1049779643296536	1.06132e+24
2020-11-22	74862	1088	17	611	23796	2272	48794	0.042234	0.026349	0.000924525	1.54854	3.03492	65.1786	31.7865	14539356	566249616	404532	25890048	460	10946160	44145610	1948834882272100	1142931961889280	1.10353e+24
2020-11-23	75867	1005	22	627	24152	2294	49421	0.0469112	0.0268715	0.000621067	1.70633	3.02371	65.1416	31.8347	15143304	583319104	531344	24272760	356	8598112	44144522	1948738822608484	1071509387820720	1.13674e+24
2020-11-24	77000	1133	15	649	24621	2309	50070	0.0416311	0.0260753	0.000812315	1.54834	2.9987	65.026	31.9753	15979029	606193641	369315	27895593	469	11547249	44143517	1948650093129289	1231409583820581	1.18126e+24
2020-11-25	78025	1025	20	642	24984	2329	50712	0.0434278	0.0248959	0.000920589	1.68217	2.98494	64.9946	32.0205	16039728	624200256	499680	25608600	363	9069192	44142384	1948550065203456	1130424654902400	1.21629e+24
2020-11-26	79110	1085	23	622	25424	2352	51334	0.0416142	0.0240717	0.000786658	1.67405	2.97308	64.8894	32.1375	15813728	646379776	584752	27585040	440	11186560	44141359	1948459574366881	1217641153669360	1.25944e+24
2020-11-27	80168	1058	20	612	25850	2372	51946	0.0403868	0.0240619	0.000812379	1.62364	2.95879	64.7964	32.2448	15820200	668222500	517000	27349300	426	11012100	44140274	1948363788795076	1207205595708200	1.30194e+24
2020-11-28	81212	1044	21	622	26251	2393	52568	0.0384366	0.0242276	0.000647594	1.54518	2.94661	64.7294	32.324	16328122	689115001	551271	27406044	401	10526651	44139216	1948270389094656	1209681295821504	1.34258e+24
2020-11-29	82221	1009	17	636	26607	2410	53204	0.0367572	0.0227384	0.000789266	1.5623	2.93112	64.7085	32.3603	16922052	707932449	452319	26846463	356	9472092	44138172	1948178227501584	1184953801485636	1.37918e+24
2020-11-30	83199	978	21	605	26959	2431	53809	0.03535	0.0221076	0.000593494	1.55719	2.92191	64.6751	32.403	16310195	726787681	566139	26365902	352	9489568	44137163	1948089157688569	1163716114216026	1.41585e+24
2020-12-01	84152	953	16	596	27300	2447	54405	0.0341392	0.0214286	0.000622711	1.54817	2.90783	64.6509	32.4413	16270800	745290000	436800	26016900	341	9309300	44136185	1948002826354225	1148286711526500	1.45183e+24
2020-12-02	85084	932	17	585	27630	2464	54990	0.0305103	0.0198335	0.000579081	1.49468	2.89596	64.6302	32.4738	16163550	763416900	469710	25751160	330	9117900	44135232	1947918703693824	1136533420869120	1.48707e+24
2020-12-03	85927	843	16	548	27909	2480	55538	0.0287721	0.0193844	0.000429969	1.45208	2.88617	64.6339	32.4799	15294132	778912281	446544	23527287	279	7786611	44134300	1947836436490000	1038360342644100	1.51719e+24
2020-12-04	86730	803	12	541	28159	2492	56079	0.0274157	0.0191058	0.000319614	1.41133	2.87328	64.6593	32.4674	15234019	792929281	337908	22611677	250	7039750	44133457	1947762026770849	997931474577389	1.54444e+24
2020-12-05	87502	772	9	538	28384	2501	56617	0.0264233	0.0186373	0.000528467	1.37868	2.85822	64.7037	32.4381	15270592	805651456	255456	21912448	225	6386400	44132654	1947691149083716	967054485876992	1.56916e+24
2020-12-06	88252	750	15	529	28590	2516	57146	0.020042	6.99545e-05	0.00038475	44.0769	2.85093	64.7532	32.3959	15124110	817388100	428850	21442500	206	5889540	44131882	1947623008861924	946297879785000	1.59196e+24
2020-12-07	88825	573	11	2	29150	2527	57148	0.0202744	0.017084	0.000411664	1.15882	2.84492	64.3377	32.8173	58300	849722500	320650	16702950	560	16324000	44131132	1947556811601424	737120091239400	1.65488e+24
2020-12-08	89416	591	12	498	29231	2539	57646	0.0204577	0.0171051	0.000513154	1.16117	2.83954	64.4694	32.691	14557038	854451361	350772	17275521	81	2367711	44130559	1947506237652481	762378398746239	1.66405e+24
2020-12-09	90014	598	15	500	29314	2554	58146	0.0192741	0.0337381	0.000341134	0.565566	2.83734	64.5966	32.566	14657000	859310596	439710	17529772	83	2433062	44129968	1947454075681024	773588277407296	1.67347e+24
2020-12-10	90579	565	10	989	28880	2564	59135	0.0187673	0.0157548	0.000380886	1.16309	2.83068	65.2856	31.8838	28562320	834054400	288800	16317200	-434	-12533920	44129370	1947401296596900	720067756164000	1.62424e+24
2020-12-11	91121	542	11	455	28956	2575	59590	0.0178547	0.0151264	0.000310816	1.1566	2.82591	65.3966	31.7775	13174980	838449936	318516	15694152	76	2200656	44128805	1947351430728025	692564173248360	1.63276e+24
2020-12-12	91638	517	9	438	29026	2584	60028	0.0159857	0.0147799	0.000413422	1.05215	2.81979	65.5056	31.6746	12713388	842508676	261234	15006442	70	2031820	44128263	1947303595397169	662208219270246	1.64062e+24
2020-12-13	92102	464	12	429	29049	2596	60457	0.0170402	0.014837	0.00044752	1.11486	2.81861	65.6414	31.54	12462021	843844401	348588	13478736	23	668127	44127746	1947257967040516	594786238609056	1.64318e+24
2020-12-14	92597	495	13	431	29100	2609	60888	0.0160825	0.0143986	0.0004811	1.08083	2.81759	65.7559	31.4265	12542100	846810000	378300	14404500	51	1484100	44127282	1947217016707524	635631433569000	1.64892e+24
2020-12-15	93065	468	14	419	29135	2623	61307	0.0151708	0.0134889	0.000274584	1.10224	2.81846	65.8755	31.3061	12207565	848848225	407890	13635180	35	1019725	44126787	1947173330943369	601676683566660	1.65285e+24
2020-12-16	93507	442	8	393	29176	2631	61700	0.014601	0.0133329	0.000308473	1.07035	2.81369	65.9844	31.2019	11466168	851238976	233408	12895792	41	1196216	44126319	1947132028489761	569043831549648	1.65747e+24
2020-12-17	93933	426	9	389	29204	2640	62089	0.0149979	0.0136283	0.000239693	1.08148	2.81051	66.0992	31.0902	11360356	852873616	262836	12440904	28	817712	44125877	1947093021019129	548965799672808	1.66062e+24
2020-12-18	94371	438	7	398	29237	2647	62487	0.0140233	0.0130656	0.000410439	1.04061	2.80489	66.2142	30.9809	11636326	854802169	204659	12805806	33	964821	44125451	1947055425953401	565061965168506	1.66435e+24
2020-12-19	94781	410	12	382	29253	2659	62869	0.0144259	0.0133662	0.000239292	1.0603	2.80541	66.3308	30.8638	11174646	855738009	351036	11993730	16	468048	44125013	1947016772250169	529223492168490	1.66614e+24
2020-12-20	95203	422	7	391	29277	2666	63260	0.0155754	0.0131161	0.000307409	1.16031	2.80033	66.4475	30.7522	11447307	857142729	204939	12354894	24	702648	44124603	1946980589907609	545154792857082	1.66884e+24
2020-12-21	95659	456	9	384	29340	2675	63644	0.0139741	0.0128153	0.000408998	1.0567	2.79639	66.5322	30.6714	11266560	860835600	264060	13379040	63	1848420	44124181	1946943348920761	590339182566240	1.676e+24
2020-12-22	96069	410	12	376	29362	2687	64020	0.0163477	0.012976	0.000306519	1.23077	2.79695	66.6396	30.5634	11040112	862127044	352344	12038420	22	645964	44123725	1946903107875625	531179933514500	1.67848e+24
2020-12-23	96549	480	9	381	29452	2696	64401	0.0155507	0.0127665	0.000305582	1.18961	2.79236	66.7029	30.5047	11221212	867420304	265068	14136960	90	2650680	44123315	1946866926589225	623769539222400	1.68875e+24
2020-12-24	97007	458	9	376	29525	2705	64777	0.0146994	0.0124301	0.000372566	1.14815	2.78846	66.7756	30.4359	11101400	871725625	265725	13522450	73	2155325	44122835	1946824568437225	596648830145750	1.6971e+24
2020-12-25	97441	434	11	367	29581	2716	65144	0.0140631	0.0122376	0.000202833	1.13043	2.78733	66.8548	30.3579	10856227	875035561	325391	12838154	56	1656536	44122377	1946784152130129	566449870772058	1.70351e+24
2020-12-26	97857	416	6	362	29629	2722	65506	0.0132303	0.0120153	0.000202504	1.08287	2.78161	66.9405	30.2779	10725698	877877641	177774	12325664	48	1422192	44121943	1946745854095249	543832244445152	1.709e+24
2020-12-27	98249	392	6	356	29659	2728	65862	0.0128797	0.0118682	0.000303449	1.05817	2.77662	67.0358	30.1876	10558604	879656281	177954	11626328	30	889770	44121527	1946709144811729	512971344762856	1.71243e+24
2020-12-28	98631	382	9	352	29680	2737	66214	0.0120283	0.0113208	0.000269542	1.03779	2.77499	67.1331	30.092	10447360	880902400	267120	11337760	21	623280	44121135	1946674553688225	500234839557600	1.71483e+24
2020-12-29	98988	357	8	336	29693	2745	66550	0.010878	0.0102718	0.000202068	1.03859	2.77306	67.2304	29.9966	9976848	881674249	237544	10600401	13	386009	44120753	1946640845287009	467697674221953	1.7163e+24
2020-12-30	99311	323	6	305	29705	2751	66855	0.0100656	0.00915671	0.000168322	1.07942	2.77009	67.3188	29.9111	9060025	882387025	178230	9594715	12	356460	44120396	1946609343196816	423322625307140	1.71766e+24
2020-12-31	99610	299	5	272	29727	2756	67127	0.00965452	0.00901537	0.000201837	1.04745	2.76679	67.3898	29.8434	8085744	883694529	148635	8888373	22	653994	44120073	1946580841525329	392155665611229	1.72018e+24
2021-01-01	99897	287	6	268	29740	2762	67395	0.00880968	0.00726295	0.000235373	1.17489	2.76485	67.4645	29.7707	7970320	884467600	178440	8535380	13	386620	44119774	1946554457811076	376579036604120	1.72166e+24
2021-01-02	100159	262	7	216	29779	2769	67611	0.0083616	0.0066154	0.000100742	1.245	2.7646	67.5037	29.7317	6432264	886788841	208453	7802098	39	1161381	44119487	1946529133143169	344224561283726	1.72616e+24
2021-01-03	100408	249	3	197	29828	2772	67808	0.00794555	0.00640338	0.000167628	1.20918	2.76074	67.5325	29.7068	5876116	889709584	89484	7427172	49	1461572	44119225	1946506014600625	327681072581700	1.73183e+24
2021-01-04	100645	237	5	191	29869	2777	67999	0.00763333	0.00622719	0.000167398	1.19372	2.7592	67.5632	29.6776	5704979	892157161	149345	7078953	41	1224629	44118976	1946484043288576	312316157512128	1.73657e+24
2021-01-05	100873	228	5	186	29906	2782	68185	0.00825921	0.00662075	0.000133752	1.22277	2.75792	67.5949	29.6472	5562516	894368836	149530	6818568	37	1106522	44118739	1946463130950121	300826621945752	1.74086e+24
2021-01-06	101120	247	4	198	29951	2786	68383	0.00874762	0.0068779	0.000200327	1.23585	2.75514	67.6256	29.6193	5930298	897062401	119804	7397897	45	1347795	44118511	1946443012857121	326384200171367	1.74608e+24
2021-01-07	101382	262	6	206	30001	2792	68589	0.00916636	0.00709976	0.000199993	1.25571	2.75394	67.654	29.592	6180206	900060001	180006	7860262	50	1500050	44118264	1946421218373696	346781114025168	1.7519e+24
2021-01-08	101657	275	6	213	30057	2798	68802	0.00851715	0.00695346	0.000166351	1.19626	2.75239	67.6805	29.5671	6402141	903423249	180342	8265675	56	1683192	44118002	1946398100472004	364665066181350	1.75842e+24
2021-01-09	101913	256	5	209	30099	2803	69011	0.00767467	0.00667796	0.000132895	1.12683	2.75039	67.7156	29.534	6290691	905949801	150495	7705344	42	1264158	44117727	1946373835646529	339942263033088	1.76332e+24
2021-01-10	102144	231	4	201	30125	2807	69212	0.00746888	0.00634025	0.000165975	1.14796	2.74808	67.7592	29.4927	6055125	907515625	120500	6958875	26	783250	44117471	1946351247435841	307007966005125	1.76634e+24
2021-01-11	102369	225	5	191	30154	2812	69403	0.00902036	0.00679843	0.000132652	1.30144	2.74693	67.7969	29.4562	5759414	909263716	150770	6784650	29	874466	44117240	1946330865217600	299320032366000	1.76973e+24
2021-01-12	102641	272	4	205	30217	2816	69608	0.00724758	0.00605619	9.92819e-05	1.17742	2.74354	67.817	29.4395	6194485	913067089	120868	8219024	63	1903671	44117015	1946311012510225	362598805093360	1.77711e+24
2021-01-13	102860	219	3	183	30250	2819	69791	0.00882645	0.00664463	9.91736e-05	1.30882	2.74062	67.8505	29.4089	5535750	915062500	90750	6624750	33	998250	44116743	1946287012928049	292262393189250	1.78097e+24
2021-01-14	103127	267	3	201	30313	2822	69992	0.00837924	0.00646587	0.000164946	1.26368	2.73643	67.8697	29.3939	6092913	918877969	90939	8093571	63	1909719	44116524	1946267689842576	357060219267204	1.78838e+24
2021-01-15	103381	254	5	196	30366	2827	70188	0.00757426	0.00609234	0.000131726	1.21693	2.73455	67.8926	29.3729	5951736	922093956	151830	7712964	53	1609398	44116257	1946244131690049	340267102055748	1.79462e+24
2021-01-16	103611	230	4	185	30407	2831	70373	0.00730095	0.00595258	0.000164436	1.19355	2.73234	67.9204	29.3473	5625295	924585649	121628	6993610	41	1246687	44116003	1946221720696009	308530119740830	1.79945e+24
2021-01-17	103833	222	5	181	30443	2836	70554	0.0085077	0.00633972	0.000131393	1.31472	2.73131	67.9495	29.3192	5510183	926776249	152215	6758346	36	1095948	44115773	1946201427387529	298149657991458	1.80369e+24
2021-01-18	104092	259	4	193	30505	2840	70747	0.0081626	0.00609736	9.83445e-05	1.31746	2.72836	67.9658	29.3058	5887465	930555025	122020	7900795	62	1891310	44115551	1946181840033601	348547924763045	1.81103e+24
2021-01-19	104341	249	3	186	30565	2843	70933	0.00867005	0.00634713	0.000196303	1.325	2.72472	67.9819	29.2934	5685090	934219225	91695	7610685	60	1833900	44115292	1946158988245264	335747591095020	1.81814e+24
2021-01-20	104606	265	6	194	30630	2849	71127	0.00803134	0.00705191	0.000130591	1.11818	2.72355	67.9951	29.2813	5942220	938196900	183780	8116950	65	1990950	44115043	1946137018891849	358079598278850	1.82586e+24
2021-01-21	104852	246	4	216	30656	2853	71343	0.00887265	0.00681759	9.78601e-05	1.28302	2.72098	68.0416	29.2374	6621696	939790336	122624	7541376	26	797056	44114778	1946113637989284	332686128054528	1.82894e+24
2021-01-22	105124	272	3	209	30716	2856	71552	0.0079763	0.00660893	0.000162782	1.17788	2.71679	68.0644	29.2188	6419644	943472656	92148	8354752	60	1842960	44114532	1946091933579024	368565974456064	1.83608e+24
2021-01-23	105369	245	5	203	30753	2861	71755	0.00738139	0.00617826	6.50343e-05	1.18229	2.71522	68.0988	29.186	6242859	945747009	153765	7534485	37	1137861	44114260	1946067935347600	332378230256100	1.84049e+24
2021-01-24	105596	227	2	190	30788	2863	71945	0.00837989	0.00643108	9.74406e-05	1.28358	2.71128	68.1323	29.1564	5849720	947900944	61576	6988876	35	1077580	44114015	1946046319420225	308307380697140	1.84466e+24
2021-01-25	105854	258	3	198	30845	2866	72143	0.0078781	0.00625709	0.000162101	1.22727	2.7075	68.1533	29.1392	6107310	951414025	92535	7958010	57	1758165	44113788	1946026291708944	351057966041880	1.85148e+24
2021-01-26	106097	243	5	193	30890	2871	72336	0.00848171	0.00653933	0.000194238	1.25962	2.70601	68.1791	29.1149	5961770	954192100	154450	7506270	45	1390050	44113530	1946003529060900	331128066833100	1.85686e+24
2021-01-27	106359	262	6	202	30944	2877	72538	0.00811143	0.0066895	0.000129266	1.18957	2.70499	68.2011	29.0939	6250688	957531136	185664	8107328	54	1670976	44113287	1945982089944369	357640886867136	1.86334e+24
2021-01-28	106610	251	4	207	30984	2881	72745	0.0089401	0.00680997	9.68242e-05	1.29439	2.70237	68.2347	29.0629	6413688	960008256	123936	7776984	40	1239360	44113025	1945958974650625	343066289616600	1.86814e+24
2021-01-29	106887	277	3	211	31047	2884	72956	0.00756917	0.00631301	0.000128837	1.175	2.69818	68.2553	29.0466	6550917	963916209	93141	8600019	63	1955961	44112774	1945936829975076	379370694542706	1.87572e+24
2021-01-30	107122	235	4	196	31082	2888	73152	0.00698153	0.00617721	9.65189e-05	1.11282	2.69599	68.2885	29.0155	6092072	966090724	124328	7304270	35	1087870	44112497	1945912391575009	322209588462190	1.87993e+24
2021-01-31	107339	217	3	192	31104	2891	73344	0.0076839	0.00597994	9.64506e-05	1.26455	2.69334	68.3293	28.9774	5971968	967458816	93312	6749568	22	684288	44112262	1945891658756644	297738712002816	1.88257e+24
2021-02-01	107578	239	3	186	31154	2894	73530	0.00844193	0.00648392	0.000128394	1.2767	2.69014	68.3504	28.9595	5794644	970571716	93462	7445806	50	1557700	44112045	1945872514082025	328449729333270	1.88861e+24
2021-02-02	107841	263	4	202	31211	2898	73732	0.008811	0.00666432	6.408e-05	1.30952	2.68729	68.371	28.9417	6304622	974126521	124844	8208493	57	1779027	44111806	1945851428581636	362091450768358	1.89551e+24
2021-02-03	108116	275	2	208	31276	2900	73940	0.00847295	0.00626679	0.000127894	1.325	2.6823	68.3895	28.9282	6505408	978188176	62552	8600900	65	2032940	44111543	1945828225840849	379398970188700	1.90339e+24
2021-02-04	108381	265	4	196	31341	2904	74136	0.00791296	0.00618997	0.000159535	1.24623	2.67944	68.4031	28.9174	6142836	982258281	125364	8305365	65	2037165	44111268	1945803964567824	366360181352820	1.91128e+24
2021-02-05	108629	248	5	194	31390	2909	74330	0.00710417	0.0056706	6.37146e-05	1.23889	2.67792	68.4256	28.8965	6089660	985332100	156950	7784720	49	1538110	44111003	1945780585666009	343391807274160	1.91724e+24
2021-02-06	108852	223	2	178	31433	2911	74508	0.00750803	0.00585372	9.54411e-05	1.26203	2.67427	68.4489	28.8768	5595074	988033489	62866	7009559	43	1351619	44110755	1945758706670025	309196939707045	1.92247e+24
2021-02-07	109088	236	3	184	31482	2914	74692	0.00714694	0.00568579	0.000127057	1.22951	2.67124	68.4695	28.8593	5792688	991116324	94446	7429752	49	1542618	44110532	1945739033323024	327730313348064	1.92845e+24
2021-02-08	109313	225	4	179	31524	2918	74871	0.00780358	0.00590027	0.000190331	1.28125	2.6694	68.4923	28.8383	5642796	993762576	126096	7092900	42	1324008	44110296	1945718213207616	312869918498400	1.93358e+24
2021-02-09	109559	246	6	186	31578	2924	75057	0.00706188	0.00589018	6.33352e-05	1.18617	2.66888	68.5083	28.8228	5873508	997170084	189468	7768188	54	1705212	44110071	1945698363625041	342655324221348	1.94019e+24
2021-02-10	109782	223	2	186	31613	2926	75243	0.00844589	0.00610508	0.00012653	1.35533	2.66528	68.5386	28.7962	5880018	999381769	63226	7049699	35	1106455	44109825	1945676661530625	310960989192675	1.94447e+24
2021-02-11	110049	267	4	193	31683	2930	75436	0.00801692	0.00606003	6.31253e-05	1.30928	2.66245	68.5476	28.7899	6114819	1003812489	126732	8459361	70	2217810	44109602	1945656988598404	373139046884322	1.95307e+24
2021-02-12	110303	254	2	192	31743	2932	75628	0.00661563	0.00592257	9.4509e-05	1.09948	2.65813	68.5639	28.778	6094656	1007618049	63486	8062722	60	1904580	44109335	1945633434142225	355641305709870	1.96046e+24
2021-02-13	110513	210	3	188	31762	2935	75816	0	0	0	#DIV/0!	2.6558	68.6037	28.7405	5971256	1008824644	95286	6670020	19	603478	44109081	1945611026664561	294208452451620	1.96278e+24
